# Supplementary material for: Dietary Tomato Pectin Attenuates Hepatic Insulin Resistance and Inflammation in High-Fat-Diet Mice by Regulating the PI3K/AKT Pathway
Source: Foods. 2024 Jan 30;13(3):444. doi: 10.3390/foods13030444 (PMC10855921; doi:10.3390/foods13030444)
Supplement: Supplementary file 1 [file foods-13-00444-s001.zip]

Archive with 1 entries (1 files):
- foods-2814217-supplementary.pdf
